# Supplementary material for: Soil microbiome disruption reveals specific and general plant-bacterial relationships in three agroecosystem soils
Source: PLoS One. 2022 Nov 16;17(11):e0277529. doi: 10.1371/journal.pone.0277529 (PMC9668122; doi:10.1371/journal.pone.0277529)
Supplement: S1 Table — (XLSX) [file pone.0277529.s002.xlsx]

## Sheet: Sheet1
S1 Table: Average Plant Fresh Weight (FW) Biomass and Percent Increases
Average Fresh Weight (g)		Crops Tested
Soil	Treatment	Corn	Beet	Tomato	Lettuce
Organic	Unautoclaved	8.28	1.945	1.691	5.46
	Autoclaved	22.54	7.82	3.74	8.61
	% Increase	172.222	302.057	121.171	57.692
Conventional	Unautoclaved	4.55	0.913	1.63	3.05
	Autoclaved	20	3.76	3.27	7.65
	% Increase	339.56	311.829	100.613	150.82
Diseased	Unautoclaved	5.76	2.08	1.1	2.74
	Autoclaved	14.689	3.59	2.22	5.29
	% Increase	155.015	72.596	101.818	93.066
