# Supplementary material for: Soil microbiome disruption reveals specific and general plant-bacterial relationships in three agroecosystem soils
Source: PLoS One. 2022 Nov 16;17(11):e0277529. doi: 10.1371/journal.pone.0277529 (PMC9668122; doi:10.1371/journal.pone.0277529)
Supplement: S3 Table — (XLSX) [file pone.0277529.s004.xlsx]

## Sheet: Sheet1
S3 Table: Pairwise comparison of qPCR results for values of 16s rRNA copies per g FW rhizosphere or bulk soil (NS= Non “sterile” and soils were not autoclaved before experimentation S=Sterile and soils were autoclaved before experimentation)
16s rRNA copies / g FW Soil - Comparison of Disrupted Vs. Undisrupted Soils
Tukey's multiple comparisons test	Mean Diff.	95.00% CI of diff.	Summary	Adjusted P Value
Organic Soil
NoPlant:Unautoclaved-Beet:Unautoclaved	-202242348	-662224516	ns	0.85306
NoPlant:Unautoclaved-Corn:Unautoclaved	-99531654	-559513822	ns	0.998377
NoPlant:Unautoclaved-Lettuce:Unautoclaved	-288537662	-748519831	ns	0.474621
Tomato:Unautoclaved-NoPlant:Unautoclaved	323777128	-136205040	ns	0.328444
NoPlant:Autoclaved-Beet:Autoclaved	-55721412	-515703580	ns	0.999986
NoPlant:Autoclaved-Corn:Autoclaved	-136426493	-596408661	ns	0.984493
NoPlant:Autoclaved-Lettuce:Autoclaved	22368828	-437613341	ns	1
Tomato:Autoclaved-NoPlant:Autoclaved	-34844228	-494826396	ns	1
Conventional Soil
NoPlant:Unautoclaved-Beet:Unautoclaved	-111707062	-1810238653	ns	1
NoPlant:Unautoclaved-Corn:Unautoclaved	210997912	-1487533680	ns	0.999982
NoPlant:Unautoclaved-Lettuce:Unautoclaved	764427629	-934103963	ns	0.836382
Tomato:Unautoclaved-NoPlant:Unautoclaved	-827567533	-2526099125	ns	0.769821
NoPlant:Autoclaved-Beet:Autoclaved	-1003978478	-2702510070	ns	0.551408
NoPlant:Autoclaved-Corn:Autoclaved	-773297144	-2471828736	ns	0.827653
NoPlant:Autoclaved-Lettuce:Autoclaved	-2046485876	-3745017467	**	0.0108405
Tomato:Autoclaved-NoPlant:Autoclaved	524863771	-1173667821	ns	0.979723
Diseased Soil
NoPlant:Unautoclaved-Beet:Unautoclaved	-86778106	-1254318809	ns	1
NoPlant:Unautoclaved-Corn:Unautoclaved	-1560104315	-2727645018	***	0.0039314
NoPlant:Unautoclaved-Lettuce:Unautoclaved	-50719652	-1218260356	ns	1
Tomato:Unautoclaved-NoPlant:Unautoclaved	81312294	-1086228409	ns	1
NoPlant:Autoclaved-Beet:Autoclaved	162085172	-1005455532	ns	0.999955
NoPlant:Autoclaved-Corn:Autoclaved	160028973	-1007511731	ns	0.999959
NoPlant:Autoclaved-Lettuce:Autoclaved	157904694	-1009636010	ns	0.999964
Tomato:Autoclaved-NoPlant:Autoclaved	-220716905	-1388257608	ns	0.999432
