# Supplementary material for: Soil microbiome disruption reveals specific and general plant-bacterial relationships in three agroecosystem soils
Source: PLoS One. 2022 Nov 16;17(11):e0277529. doi: 10.1371/journal.pone.0277529 (PMC9668122; doi:10.1371/journal.pone.0277529)
Supplement: S4 Table — (Above) Comparison of Shannon’s α-diversity values between disrupted and undisrupted treatments. (Below) Comparison of Shannon’s α-diversity values between communities detected in disrupted no plant treatments and disrupted plant treatments (e.g. Crop: Autoclaved = disrupted, Crop: Unautoclaved = undisrupted). (XLSX) [file pone.0277529.s005.xlsx]

## Sheet: Sheet1
S4 Table: Pairwise comparison between values of Shannon’s alpha diversity assigned to each treatment. (Above) Comparison of Shannon’s a-diversity values between disrupted and undisrupted treatments. (Below) Comparison of Shannon’s a-diversity values between communities detected in disrupted no plant treatments and disrupted plant treatments (e.g. Crop: Autoclaved= disrupted, Crop: Unautoclaved=un…
Shannon's Alpha Diversity Value Comparison of Disrupted Crop Vs. Undisrupted Crop Treatments
Organic Soil
Tukey's multiple comparisons test	diff	lwr	upr	p-value	summary
Beet:Unautoclaved-Beet:Autoclaved	0.23	-0.403	0.863	0.943	ns
Corn:Unautoclaved-Corn:Autoclaved	-0.122	-0.755	0.511	0.999	ns
Lettuce:Unautoclaved-Lettuce:Autoclaved	-0.785	-1.493	-0.077	0.023	ns
Tomato:Unautoclaved-Tomato:Autoclaved	-0.128	-0.761	0.505	0.999	ns
SoilOnly:Unautoclaved-SoilOnly:Autoclaved	-0.176	-0.809	0.457	0.989	ns
Conventional Soil
Tukey's multiple comparisons test	diff	lwr	upr	p-value	summary
Beet:Unautoclaved-Beet:Autoclaved	0.261	-0.617	1.138	0.981	ns
Corn:Unautoclaved-Corn:Autoclaved	-0.32	-1.104	0.465	0.886	ns
Lettuce:Unautoclaved-Lettuce:Autoclaved	0.167	-0.71	1.044	0.999	ns
Tomato:Unautoclaved-Tomato:Autoclaved	0.283	-0.594	1.16	0.969	ns
SoilOnly:Unautoclaved-SoilOnly:Autoclaved	0.534	-0.251	1.318	0.354	ns
Diseased Soil
Tukey's multiple comparisons test	diff	lwr	upr	p-value	summary
Beet:Unautoclaved-Beet:Autoclaved	0.225	-0.602	1.052	0.991	ns
Corn:Unautoclaved-Corn:Autoclaved	0.849	0.022	1.676	0.041	*
Lettuce:Unautoclaved-Lettuce:Autoclaved	0.467	-0.36	1.294	0.608	ns
Tomato:Unautoclaved-Tomato:Autoclaved	0.717	-0.11	1.544	0.125	ns
SoilOnly:Unautoclaved-SoilOnly:Autoclaved	0.774	-0.053	1.601	0.079	ns
Shannon's Alpha Diversity Value Comparison of Disrupted Soil Alone Vs. Disrupted Crop Treatments
Organic Soil
Tukey's multiple comparisons test	diff	lwr	upr	p-value	summary
SoilOnly:Autoclaved-Beet:Autoclaved	0.241	-0.392	0.874	0.926	ns
SoilOnly:Autoclaved-Corn:Autoclaved	0.219	-0.414	0.852	0.957	ns
SoilOnly:Autoclaved-Lettuce:Autoclaved	-0.01	-0.643	0.623	1	ns
Tomato:Autoclaved-SoilOnly:Autoclaved	-0.021	-0.654	0.612	1	ns
Conventional Soil
Tukey's multiple comparisons test	diff	lwr	upr	p-value	summary
SoilOnly:Autoclaved-Beet:Autoclaved	-0.317	-1.102	0.467	0.89	ns
SoilOnly:Autoclaved-Corn:Autoclaved	-0.482	-1.266	0.303	0.481	ns
SoilOnly:Autoclaved-Lettuce:Autoclaved	-0.393	-1.178	0.391	0.721	ns
Tomato:Autoclaved-SoilOnly:Autoclaved	0.336	-0.449	1.12	0.856	ns
Diseased Soil
Tukey's multiple comparisons test	diff	lwr	upr	p-value	summary
SoilOnly:Autoclaved-Beet:Autoclaved	-0.561	-1.388	0.266	0.373	ns
SoilOnly:Autoclaved-Corn:Autoclaved	-0.523	-1.35	0.304	0.464	ns
SoilOnly:Autoclaved-Lettuce:Autoclaved	-0.534	-1.361	0.293	0.438	ns
Tomato:Autoclaved-SoilOnly:Autoclaved	0.649	-0.178	1.475	0.21	ns
