# Supplementary material for: Soil microbiome disruption reveals specific and general plant-bacterial relationships in three agroecosystem soils
Source: PLoS One. 2022 Nov 16;17(11):e0277529. doi: 10.1371/journal.pone.0277529 (PMC9668122; doi:10.1371/journal.pone.0277529)
Supplement: S5 Table — If any abundance increases were observed from taxa listed in the NPCKs (S9 Table), they were removed from this table so included taxa may be attributed to corn presence. Unclassified genera increased in abundance after disruption are listed with their lowest classification level (k: kingdom, p: phylum, etc.) (FDR: False discovery rate). (XLSX) [file pone.0277529.s006.xlsx]

## Sheet: Sheet1
S5 Table: Bacterial genera observed to significantly increase in abundance after corn growth across all disrupted soils, compared to abundances of the same genera across undisrupted soils growing corn. If any abundance increases were observed from taxa listed in the NPCKs (S9 Table), they were removed from this table so included taxa may be attributed to corn presence. Unclassified genera increas…
	Basemean Disrupted	Basemean Undisrupted	p-value	FDR
Family_Genus
(c: Microgenomatia o: unclassified) unclassified_unclassified	2.64	0	0.013	0.073
(c: Parcubacteria o: unclassified) unclassified_unclassified	19.93	2.56	0.019	0.098
(c: Sericytochromatia o: unclassified) unclassified_unclassified	25.33	2.44	0	0.004
(o: Candidatus_Nomurabacteria) unclassified_unclassified	12.4	0.4	0	0.006
(p: BRC1 c: unclassified o: unclassified) unclassified_unclassified	3.57	0	0.01	0.064
Acetobacteraceae_Roseococcus	7.36	0.11	0.005	0.036
Bacillaceae_Fictibacillus	181.87	6.99	0	0
Bacteriovoracaceae_Peredibacter	5.27	0.23	0.004	0.032
Beijerinckiaceae_Bosea	57.21	10.2	0.001	0.012
Burkholderiaceae_Caenimonas	20.82	3.43	0.017	0.091
Burkholderiaceae_Massilia	356.84	11.81	0	0
Burkholderiaceae_Noviherbaspirillum	119.2	13.11	0	0.004
Caulobacteraceae_Brevundimonas	182.33	4.6	0	0
Caulobacteraceae_Caulobacter	30.5	7.04	0.011	0.067
Caulobacteraceae_Phenylobacterium	104.01	18.95	0	0
Cellvibrionaceae_Cellvibrio	46.83	5.19	0.001	0.008
Chitinophagaceae_Cnuella	15.05	0.15	0.001	0.009
Chitinophagaceae_Flaviaesturariibacter	15.83	0.66	0.001	0.006
Chitinophagaceae_Flavisolibacter	33.54	9.96	0.01	0.064
Chitinophagaceae_Lacibacter	32.61	0.86	0	0.002
Chitinophagaceae_Parasegetibacter	2.33	0	0.014	0.078
Chitinophagaceae_UTBCD1	8.02	0.43	0.015	0.082
Chthoniobacteraceae_Chthoniobacter	227.75	24.58	0	0
Cyclobacteriaceae_Algoriphagus	14.72	0	0.001	0.012
Devosiaceae_Devosia	210.08	44.28	0	0.002
Devosiaceae_unclassified	30.39	8.36	0.017	0.091
Family_XVIII_unclassified	5.13	0.1	0.011	0.067
Gemmatimonadaceae_Gemmatirosa	11.04	0.73	0.01	0.064
Hymenobacteraceae_Adhaeribacter	192.42	14.84	0	0
Hymenobacteraceae_Pontibacter	68.36	3.4	0	0
Kineosporiaceae_Quadrisphaera	28.27	5.71	0.017	0.091
Micrococcaceae_Paenarthrobacter	193.92	10.95	0	0
Micromonosporaceae_Micromonospora	427.62	21.32	0	0.005
Micropepsaceae_unclassified	29.45	3.82	0	0.003
Oligoflexaceae_Oligoflexus	18.92	1.72	0.01	0.064
Opitutaceae_Opitutus	69.9	17.4	0.004	0.033
Paenibacillaceae_Ammoniphilus	10.23	0.46	0.004	0.035
Paenibacillaceae_Brevibacillus	26.57	0	0	0.001
Paenibacillaceae_Cohnella	11.82	0	0	0
Pedosphaeraceae_unclassified	174.4	17.73	0	0
Planococcaceae_Paenisporosarcina	32.7	7.29	0.005	0.036
Rhizobiaceae_unclassified	274.41	7.47	0	0
Rubinisphaeraceae_SH-PL14	17.04	3.52	0.011	0.067
Rubritaleaceae_Luteolibacter	108.16	22.46	0	0.001
Saccharimonadaceae_unclassified	28.73	5.24	0.013	0.074
Solibacteraceae__Paludibaculum	13.51	0.42	0	0.002
Solimonadaceae_Solimonas	1.45	0	0.018	0.093
Sphingobacteriaceae_Arcticibacter	3.56	0	0.001	0.012
Sphingobacteriaceae_Pedobacter	100.58	4.36	0	0
Sphingobacteriaceae_unclassified	23.29	0.34	0	0.002
Sphingomonadaceae_Porphyrobacter	33.33	7.11	0.008	0.056
Sphingomonadaceae_Sphingoaurantiacus	33.34	0.91	0	0
Sphingomonadaceae_Sphingopyxis	49.53	3.53	0	0
Sphingomonadaceae_unclassified	43.52	13.26	0.003	0.028
Spirosomaceae_Dyadobacter	17.19	0.7	0.004	0.032
Spirosomaceae_Larkinella	2.05	0	0.014	0.081
Spirosomaceae_Rhabdobacter	3.5	0	0.005	0.036
Streptomycetaceae_Allostreptomyces	15.99	0.06	0.002	0.023
Thermoactinomycetaceae_unclassified	9.69	0.13	0.001	0.007
Verrucomicrobiaceae_Roseimicrobium	28.47	3.09	0.001	0.011
Verrucomicrobiaceae_unclassified	26.6	4.86	0.015	0.083
Verrucomicrobiaceae_Verrucomicrobium	10.21	0.34	0.01	0.064
