# Supplementary material for: Soil microbiome disruption reveals specific and general plant-bacterial relationships in three agroecosystem soils
Source: PLoS One. 2022 Nov 16;17(11):e0277529. doi: 10.1371/journal.pone.0277529 (PMC9668122; doi:10.1371/journal.pone.0277529)
Supplement: S6 Table — If any abundance increases were observed from taxa listed in the NPCKs (S9 Table), they were removed from this table so included taxa may be attributed to beet presence. Unclassified genera increased in abundance after disruption are listed with their lowest classification level (k: kingdom, p: phylum, etc.) (FDR: False discovery rate). (XLSX) [file pone.0277529.s007.xlsx]

## Sheet: Sheet1
S6 Table: Bacterial genera observed to significantly increase in abundance after beet growth across all disrupted soils, compared to abundances of the same genera across undisrupted soils growing beet. If any abundance increases were observed from taxa listed in the NPCKs (S9 Table), they were removed from this table so included taxa may be attributed to corn presence. Unclassified genera increas…
	Basemean Disrupted	Basemean Undisrupted	p-value	FDR
Family_Genus
(c: Microgenomatia o: unclassified) unclassified_unclassified	3.272	0	0.016	0.096
(o: Bacillales) unclassified_unclassified	3.212	0	0.007	0.05
(o: Candidatus_Nomurabacteria) unclassified_unclassified	14.864	0.655	0.006	0.047
(o: Candidatus_Peribacteria) unclassified_unclassified	8.944	0.313	0.002	0.02
Bacillaceae_Fictibacillus	150.049	14.446	0.001	0.009
Beijerinckiaceae_Bosea	46.467	8.114	0	0.006
Burkholderiaceae_Caenimonas	31.039	2.475	0.001	0.008
Burkholderiaceae_Massilia	384.284	32.979	0	0.003
Burkholderiaceae_Noviherbaspirillum	117.858	10.135	0	0.004
Caulobacteraceae_Brevundimonas	79.498	16.118	0.006	0.047
Caulobacteraceae_Caulobacter	47.218	3.675	0.001	0.008
Caulobacteraceae_Phenylobacterium	115.163	25.51	0.003	0.028
Cellvibrionaceae_unclassified	22.956	0.256	0.001	0.01
Chitinophagaceae_Cnuella	11.328	0	0.001	0.007
Chitinophagaceae_Flaviaesturariibacter	7.139	0.194	0.003	0.023
Chitinophagaceae_Lacibacter	51.383	4.399	0	0.005
Chthoniobacteraceae_Chthoniobacter	248.652	17.794	0	0
Cytophagaceae_Sporocytophaga	8.361	0.194	0	0.001
Devosiaceae_unclassified	39.638	9.033	0.003	0.028
Family_XVIII_unclassified	8.143	0	0	0.002
Fibrobacteraceae_possible_genus_04	14.154	0	0	0.002
Fibrobacteraceae_unclassified	2.182	0	0.01	0.064
Gemmatimonadaceae_Gemmatirosa	7.441	0	0	0.005
Hymenobacteraceae_Adhaeribacter	276.732	18.739	0	0
Hymenobacteraceae_Pontibacter	55.63	6.03	0.005	0.038
KD3-93_unclassified	4.543	0	0.002	0.022
Micrococcaceae_Paenarthrobacter	146.627	3.266	0	0
Micromonosporaceae_Micromonospora	321.553	24.236	0	0.005
Micropepsaceae_unclassified	26.648	5.524	0.008	0.057
Opitutaceae_IMCC26134	8.01	0	0	0.001
Opitutaceae_Opitutus	125.033	9.715	0	0
Paenibacillaceae_Paenibacillus	17.409	0.733	0.01	0.066
Pedosphaeraceae_unclassified	208.781	11.805	0	0
Planococcaceae_Lysinibacillus	4.951	0.079	0.01	0.066
Planococcaceae_Paenisporosarcina	31.08	4.104	0	0.005
Pseudohongiellaceae_BIyi10	5.754	0	0.001	0.01
Pseudomonadaceae_Pseudomonas	133.05	16.445	0.012	0.075
Rhizobiaceae_unclassified	336.043	5.524	0	0
Rhodothermaceae_unclassified	3.311	0.055	0.007	0.052
Rubritaleaceae_Luteolibacter	54.161	4.633	0	0.004
Saccharimonadaceae_unclassified	24.852	1.439	0.013	0.08
Solibacteraceae__Paludibaculum	8.306	0	0	0.001
Sphingobacteriaceae_Pedobacter	160.149	3.95	0	0
Sphingobacteriaceae_unclassified	22.756	0.228	0	0
Sphingomonadaceae_Sphingoaurantiacus	22.806	1.783	0.002	0.019
Sphingomonadaceae_Sphingopyxis	54.493	2.409	0	0.002
Spirosomaceae_Dyadobacter	9.642	0.134	0.001	0.014
Spirosomaceae_Larkinella	3.476	0	0.006	0.045
Spirosomaceae_Rhabdobacter	12.881	0.106	0	0
Streptomycetaceae_Allostreptomyces	23.138	0.015	0	0.002
Thermoactinomycetaceae_Baia	5.542	0	0.007	0.052
