# Supplementary material for: Soil microbiome disruption reveals specific and general plant-bacterial relationships in three agroecosystem soils
Source: PLoS One. 2022 Nov 16;17(11):e0277529. doi: 10.1371/journal.pone.0277529 (PMC9668122; doi:10.1371/journal.pone.0277529)
Supplement: S7 Table — If any abundance increases were observed from taxa listed in the NPCKs (S9 Table), they were removed from this table so included taxa may be attributed to lettuce presence. Unclassified genera increased in abundance after disruption are listed with their lowest classification level (k: kingdom, p: phylum, etc.) (FDR: False discovery rate). (XLSX) [file pone.0277529.s008.xlsx]

## Sheet: Sheet1
S7 Table: Bacterial genera observed to significantly increase in abundance after lettuce growth across all disrupted soils, compared to abundances of the same genera across undisrupted soils growing lettuce. If any abundance increases were observed from taxa listed in the NPCKs (S9 Table), they were removed from this table so included taxa may be attributed to lettuce presence. Unclassified gener…
	Basemean Disrupted	Basemean Undisrupted	p-value	FDR
Family_genus
(c: Sericytochromatia o: unclassified) unclassified_unclassified	41.45	1.49	0	0.002
(class: Berkelbacteria o: unclassified) unclassified_unclassified	6.79	0.12	0.014	0.079
(k: Archea c: Woesearchaeia) unclassified_unclassified	3.29	0	0.019	0.097
(k: unclassified p: unclassified c: unclassified o: unclassified) unclassified_unclassified	5.64	0.04	0.007	0.055
(o: Bacillales) unclassified_unclassified	5.66	0.2	0.002	0.018
(o: Candidatus_Nomurabacteria) unclassified_unclassified	8.99	0.09	0.016	0.088
(o: Candidatus_Peribacteria) unclassified_unclassified	18.3	0.2	0.001	0.016
(o: Micavibrionales) unclassified_unclassified	14.48	1.53	0.016	0.088
(o: Rhodospirillales) unclassified_unclassified	5.88	0.41	0.002	0.019
Acetobacteraceae_Rhodovastum	2.98	0.1	0.015	0.084
Acetobacteraceae_Roseomonas	23.15	5.67	0.016	0.088
Bacillaceae_Anoxybacillus	9.02	0.13	0.008	0.059
Bacillaceae_Fictibacillus	189.32	28.51	0.002	0.025
Beijerinckiaceae_alphaI_cluster	7.94	0.76	0.019	0.097
Beijerinckiaceae_Bosea	46.16	4.3	0	0.001
Burkholderiaceae_Caenimonas	30.83	3.68	0.01	0.068
Burkholderiaceae_Noviherbaspirillum	152.96	23.94	0.004	0.031
Burkholderiaceae_Rhodoferax	10.11	0	0.011	0.07
Burkholderiaceae_unclassified	54.92	13.73	0.021	0.099
Caedibacteraceae_Candidatus_Nucleicultrix	4.19	0	0	0.005
Caulobacteraceae_Brevundimonas	52.82	8.65	0.002	0.022
Caulobacteraceae_Phenylobacterium	104.94	22.76	0	0.005
Caulobacteraceae_unclassified	6.35	0.47	0.006	0.049
Cellvibrionaceae_Cellvibrio	112.67	5.44	0	0.004
Cellvibrionaceae_unclassified	40.8	0	0	0
Chitinophagaceae_Cnuella	10.65	0	0	0.006
Chitinophagaceae_Lacibacter	50.95	0.33	0	0
Chthoniobacteraceae_Chthoniobacter	337.52	22.61	0	0
Crocinitomicaceae_Fluviicola	3.62	0.3	0.016	0.088
Cyclobacteriaceae_Algoriphagus	6.35	0	0	0
Cyclobacteriaceae_unclassified	4.73	0	0.009	0.062
Cytophagaceae_Cytophaga	1.31	0	0.02	0.098
Devosiaceae_Devosia	158.77	53.89	0.012	0.071
env.OPS_17_unclassified	10.29	0.25	0.004	0.035
Family_XVIII_unclassified	21.78	0.06	0	0
Fibrobacteraceae_unclassified	1.88	0	0.013	0.077
Flavobacteriaceae_Flavobacterium	21.75	1.9	0.001	0.01
Gemmatimonadaceae_Gemmatirosa	12.58	0.13	0.006	0.048
Hymenobacteraceae_Adhaeribacter	369.78	39.37	0	0
Intrasporangiaceae_Knoellia	7.3	0	0.016	0.088
KD3-93_unclassified	5.66	0.12	0.017	0.091
Kineosporiaceae_Quadrisphaera	31.07	2.97	0.003	0.027
Micrococcaceae_Paenarthrobacter	160.32	25.93	0.004	0.031
Micromonosporaceae_Micromonospora	308.7	12.9	0	0.001
Micropepsaceae_unclassified	25.37	2.51	0	0.007
Nodosilineaceae_Nodosilinea_PCC-7104	12.94	0.51	0.019	0.097
Oligoflexaceae_Oligoflexus	26.99	2.67	0.011	0.069
Opitutaceae_IMCC26134	8.79	0	0	0
Opitutaceae_unclassified	5.06	0	0.012	0.07
Oscillatoriaceae_Oscillatoria_PCC-6304	2.14	0	0.012	0.073
Paenibacillaceae_Brevibacillus	19.66	0.17	0.004	0.034
Paenibacillaceae_Cohnella	13.29	0	0	0.005
Pedosphaeraceae_unclassified	290.74	19.28	0	0
Planococcaceae_Paenisporosarcina	33.26	6.98	0.007	0.049
Pseudohongiellaceae_BIyi10	6.3	0.08	0.001	0.012
Rhizobiaceae_unclassified	335.95	3.27	0	0
Rubinisphaeraceae_SH-PL14	19.03	3.52	0.02	0.099
Rubritaleaceae_Luteolibacter	54.46	4.99	0	0.001
Saccharimonadaceae_unclassified	11.82	0.8	0.016	0.088
Solibacteraceae__Paludibaculum	14.41	1.06	0.011	0.07
Sphingobacteriaceae_Arcticibacter	8.78	0.11	0.007	0.053
Sphingobacteriaceae_Pedobacter	125.37	15.39	0	0
Sphingobacteriaceae_unclassified	14.16	1.23	0.001	0.01
Sphingomonadaceae_Porphyrobacter	19.78	1.42	0.013	0.075
Sphingomonadaceae_Sphingoaurantiacus	17.54	0.79	0.001	0.01
Sphingomonadaceae_Sphingopyxis	26.68	1.24	0	0.007
Sphingomonadaceae_unclassified	28.21	7.87	0.02	0.099
Spirosomaceae_Dyadobacter	53.58	0.17	0	0
Spirosomaceae_Larkinella	9.54	0	0.002	0.023
Spirosomaceae_Rhabdobacter	16.81	0	0	0.001
Sporolactobacillaceae_unclassified	6.03	0	0.005	0.039
Streptomycetaceae_Allostreptomyces	13.79	0.01	0.001	0.008
Tepidisphaeraceae_Tepidisphaera	10.08	1.31	0.004	0.034
Thermoactinomycetaceae_unclassified	8.63	0.07	0.002	0.019
Verrucomicrobiaceae_Brevifollis	5.12	0	0.014	0.078
Verrucomicrobiaceae_Roseimicrobium	47.54	3.59	0.002	0.018
Verrucomicrobiaceae_Verrucomicrobium	23.12	0	0	0.007
