# Supplementary material for: Soil microbiome disruption reveals specific and general plant-bacterial relationships in three agroecosystem soils
Source: PLoS One. 2022 Nov 16;17(11):e0277529. doi: 10.1371/journal.pone.0277529 (PMC9668122; doi:10.1371/journal.pone.0277529)
Supplement: S8 Table — If any abundance increases were observed from taxa listed in the NPCKs (S9 Table), they were removed from this table so included taxa may be attributed to tomato presence. Unclassified genera increased in abundance after disruption are listed with their lowest classification level (k: kingdom, p: phylum, etc.) (FDR: False discovery rate). (XLSX) [file pone.0277529.s009.xlsx]

## Sheet: Sheet1
S8 Table: Bacterial genera observed to significantly increase in abundance after tomato growth across all disrupted soils, compared to abundances of the same genera across undisrupted soils growing tomato. If any abundance increases were observed from taxa listed in the NPCKs (S9 Table), they were removed from this table so included taxa may be attributed to tomato presence. Unclassified genera i…
	Basemean Disrupted	Basemean Undisrupted	p-value	FDR
Family_genus
(c: Berkelbacteria f: unclassified) unclassified_unclassified	3.6	0.1	0.012	0.069
(c: Microgenomatia o: unclassified) unclassified_unclassified	2.14	0	0.02	0.099
(c: OPB56) unclassified_unclassified	12.9	2.66	0.003	0.024
(f: Candidatus_Peribacteria) unclassified_unclassified	15.03	0.97	0.007	0.044
(f:Candidatus_Pacebacteria) unclassified_unclassified	2.52	0	0.019	0.097
(p: BRC1 c: unclassified o: unclassified unclassified) unclassified_unclassified	6.34	0.06	0.002	0.016
Archangiaceae_unclassified	11.27	0.21	0.008	0.049
Bacillaceae_Anoxybacillus	4.8	0	0.01	0.058
Bacillaceae_Bacillus	307.27	126.93	0.013	0.072
Bacillaceae_Fictibacillus	184.91	15.52	0	0.001
Beijerinckiaceae_alphaI_cluster	6.03	0.38	0.009	0.053
Beijerinckiaceae_Bosea	37.79	4.46	0	0.001
Beijerinckiaceae_Chelatococcus	12.27	0	0.005	0.037
Burkholderiaceae_Caenimonas	27.97	3.11	0.003	0.024
Burkholderiaceae_Massilia	379.32	62.75	0.003	0.028
Burkholderiaceae_Noviherbaspirillum	159.81	11.16	0	0
Caulobacteraceae_Asticcacaulis	6.32	0	0	0.001
Caulobacteraceae_Brevundimonas	108.1	18.16	0.002	0.016
Caulobacteraceae_Phenylobacterium	99.44	21.84	0.002	0.016
Cellvibrionaceae_Cellvibrio	51.12	5.95	0.017	0.091
Cellvibrionaceae_unclassified	15.53	0.42	0.005	0.035
Chitinophagaceae_Cnuella	8.4	0.22	0.002	0.016
Chitinophagaceae_Lacibacter	27.98	0.06	0	0
Chthoniobacteraceae_Chthoniobacter	240.34	27.47	0	0
Cyclobacteriaceae_Algoriphagus	5.35	0	0.003	0.027
Cyclobacteriaceae_unclassified	8.48	0.21	0.006	0.039
Devosiaceae_Devosia	207.26	54.32	0.003	0.025
Devosiaceae_unclassified	32.62	8.22	0.007	0.048
env.OPS_17_unclassified	10.46	0.68	0.011	0.065
Family_XVIII_unclassified	8.16	0.18	0	0
Fibrobacteraceae_unclassified	5.46	0	0.018	0.094
Flavobacteriaceae_Flavobacterium	21.01	3.39	0.014	0.078
Hydrogenedensaceae_unclassified	5.76	0.09	0.012	0.069
Hymenobacteraceae_Adhaeribacter	198.26	25.52	0	0.001
KD3-93_unclassified	1.91	0	0.01	0.058
Microbacteriaceae_Yonghaparkia	13.51	0.72	0.013	0.073
Micrococcaceae_Paenarthrobacter	135	3.58	0	0
Micromonosporaceae_Micromonospora	444.21	23.9	0	0.005
Micropepsaceae_unclassified	24.03	4.19	0.008	0.052
Nodosilineaceae_Nodosilinea_PCC-7104	112.69	8.37	0.009	0.053
Oligoflexaceae_Oligoflexus	20.86	2.79	0.008	0.052
Opitutaceae_Opitutus	65.38	21.95	0.014	0.078
Paenibacillaceae_Ammoniphilus	25.47	4.24	0.006	0.042
Paenibacillaceae_Cohnella	12.12	0	0	0
Paenibacillaceae_Paenibacillus	28.58	1.89	0.003	0.024
Pedosphaeraceae_unclassified	161.92	15.91	0	0
Planococcaceae_Lysinibacillus	8.74	0.75	0.015	0.084
Planococcaceae_Paenisporosarcina	27.9	3.73	0.001	0.012
Rhizobiaceae_Aminobacter	8.15	0.26	0.008	0.052
Rhizobiaceae_unclassified	272.96	5.69	0	0
Rhodobacteraceae_Cereibacter	2.88	0	0.015	0.083
Rubritaleaceae_Luteolibacter	41.91	4.04	0	0
Saccharimonadaceae_unclassified	22.73	0.41	0.003	0.022
Solibacteraceae__Paludibaculum	4.78	0.26	0.018	0.096
Sphingobacteriaceae_Arcticibacter	3.39	0	0.005	0.038
Sphingobacteriaceae_Mucilaginibacter	5.08	0	0.001	0.01
Sphingobacteriaceae_Pedobacter	78.09	12.97	0	0.002
Sphingobacteriaceae_unclassified	14.62	0.17	0	0
Sphingomonadaceae_Sphingoaurantiacus	33.83	4.94	0.003	0.025
Sphingomonadaceae_Sphingopyxis	27.74	0.81	0	0
Spirosomaceae_Dyadobacter	7.01	0.2	0.017	0.091
Spirosomaceae_Larkinella	2.19	0	0.003	0.024
Spirosomaceae_Rhabdobacter	11.81	0	0	0
Streptomycetaceae_Allostreptomyces	23.62	0	0	0.002
Thermoactinomycetaceae_Baia	12.72	0	0.002	0.015
Thermoactinomycetaceae_Shimazuella	4.08	0	0.011	0.066
Thermoactinomycetaceae_unclassified	8.88	0.26	0.002	0.016
Verrucomicrobiaceae_unclassified	28.33	3.13	0.003	0.024
Verrucomicrobiaceae_Verrucomicrobium	2.76	0	0.02	0.099
Xanthomonadaceae_Stenotrophomonas	8.17	0.08	0.005	0.037
Xanthomonadaceae_Thermomonas	5.33	0	0.008	0.049
