# Supplementary material for: Soil microbiome disruption reveals specific and general plant-bacterial relationships in three agroecosystem soils
Source: PLoS One. 2022 Nov 16;17(11):e0277529. doi: 10.1371/journal.pone.0277529 (PMC9668122; doi:10.1371/journal.pone.0277529)
Supplement: S10 Table — (XLSX) [file pone.0277529.s011.xlsx]

## Sheet: Sheet1
S10 Table: Crop-specific and crop-shared bacterial abundance increases resulting from growth in disrupted agroecosystems.
Crop specific taxa
Crop	Taxa
Beet	Acetobacteraceae_Roseococcus
	Bacteriovoracaceae_Peredibacter
	Chitinophagaceae_Flavisolibacter
	Chitinophagaceae_Parasegetibacter
	Chitinophagaceae_UTBCD1
	Solimonadaceae_Solimonas
Corn	Cytophagaceae_Sporocytophaga
	Fibrobacteraceae_possible_genus_04
	Pseudomonadaceae_Pseudomonas
	Rhodothermaceae_unclassified
Lettuce	(class: Berkelbacteria o: unclassified) unclassified_unclassified
	(k: Archea c: Woesearchaeia) unclassified_unclassified
	(k: unclassified p: unclassified c: unclassified o: unclassified) unclassified_unclassified
	(o: Micavibrionales) unclassified_unclassified
	Acetobacteraceae_Rhodovastum
	Acetobacteraceae_Roseomonas
	Burkholderiaceae_Rhodoferax
	Burkholderiaceae_unclassified
	Caulobacteraceae_unclassified
	Crocinitomicaceae_Fluviicola
	Cytophagaceae_Cytophaga
	Intrasporangiaceae_Knoellia
	Opitutaceae_unclassified
	Oscillatoriaceae_Oscillatoria_PCC-6304
	Sporolactobacillaceae_unclassified
	Tepidisphaeraceae_Tepidisphaera
	Verrucomicrobiaceae_Brevifollis
Tomato	(o: Candidatus_Peribacteria) unclassified_unclassified
	(o:Candidatus_Pacebacteria) unclassified_unclassified
	(p: BRC1) unclassified_unclassified
	Archangiaceae_unclassified
	Bacillaceae_Bacillus
	Beijerinckiaceae_Chelatococcus
	Caulobacteraceae_Asticcacaulis
	Hydrogenedensaceae_unclassified
	Microbacteriaceae_Yonghaparkia
	Rhizobiaceae_Aminobacter
	Rhodobacteraceae_Cereibacter
	Sphingobacteriaceae_Mucilaginibacter
	Thermoactinomycetaceae_Shimazuella
	Verrucomicrobiaceae_unclassified
	Xanthomonadaceae_Thermomonas
Shared by two or more crops
Crop	Taxa
Beet + Corn	(c: Microgenomatia o: unclassified) unclassified_unclassified
	Caulobacteraceae_Caulobacter
Beet + Tomato	Paenibacillaceae_Ammoniphilus
Beet + Lettuce	(c: Sericytochromatia o: unclassified) unclassified_unclassified
	Kineosporiaceae_Quadrisphaera
	Paenibacillaceae_Brevibacillus
	Rubinisphaeraceae_SH-PL14
	Sphingomonadaceae_unclassified
	Verrucomicrobiaceae_Roseimicrobium
Corn + Tomato	Xanthomonadaceae_Stenotrophomonas
Corn + Lettuce	(o: Bacillales) unclassified_unclassified
	(o: Candidatus_Peribacteria) unclassified_unclassified
Tomato + Lettuce	Bacillaceae_Anoxybacillus
	Beijerinckiaceae_alphaI_cluster
	Cyclobacteriaceae_unclassified
	env.OPS_17_unclassified
	Flavobacteriaceae_Flavobacterium
	Nodosilineaceae_Nodosilinea_PCC-7104
	Verrucomicrobiaceae_Verrucomicrobium
Shared by Three or more crops
Crop	Taxa
Beet + Corn + Tomato	Devosiaceae_unclassified
	Opitutaceae_Opitutus
Beet + Corn + Lettuce	(o: Candidatus_Nomurabacteria) unclassified_unclassified
Beet + Tomato + Lettuce	Cyclobacteriaceae_Algoriphagus
	Devosiaceae_Devosia
	Oligoflexaceae_Oligoflexus
	Sphingobacteriaceae_Arcticibacter
Corn + Lettuce + Tomato	Cellvibrionaceae_unclassified
	Fibrobacteraceae_unclassified
	KD3-93_unclassified
Shared by all four crops
Crops	Taxa
Beet + Corn + Lettuce + Tomato	Beijerinckiaceae_Bosea
	Burkholderiaceae_Caenimonas
	Caulobacteraceae_Brevundimonas
	Chitinophagaceae_Lacibacter
	Rubritaleaceae_Luteolibacter
	Saccharimonadaceae_unclassified
	Sphingobacteriaceae_Pedobacter
	Sphingobacteriaceae_unclassified
	Sphingomonadaceae_Sphingoaurantiacus
	Sphingomonadaceae_Sphingopyxis
	Spirosomaceae_Dyadobacter
	Spirosomaceae_Larkinella
	Spirosomaceae_Rhabdobacter
